# Supplementary material for: Uphill Shifts of Fungal Fruiting Due to Climate Change at the Polar Urals
Source: Microorganisms. 2021 Sep 6;9(9):1892. doi: 10.3390/microorganisms9091892 (PMC8467061; doi:10.3390/microorganisms9091892)
Supplement: Supplementary file 1 [file microorganisms-09-01892-s001.zip]

Archive with 1 entries (1 files):
- microorganisms-1357791 suppl final.xlsx
