# Supplementary material for: Uphill Shifts of Fungal Fruiting Due to Climate Change at the Polar Urals
Source: Microorganisms. 2021 Sep 6;9(9):1892. doi: 10.3390/microorganisms9091892 (PMC8467061; doi:10.3390/microorganisms9091892)
Supplement: Supplementary file 1 [file microorganisms-09-01892-s001.zip › microorganisms-1357791 suppl final.xlsx]

## Sheet: Лист3
		Parameter			Period	Level of change
		NDVI, %			1988-2017	increased by 10-20%
		Mean annual temperature, oC/yr			1900-2018	increased by 2 oC
		The duration of the growing season, days			1900-2018	increased by 6-8 days
		Mean annual precipitation, mm/yr			1900-2018	increased by 88 mm
		Altitude of treeline, m a.s.l.			1900-2018	increased by 60 m
		Closed forest area, %			1956-2016	increased by 30%
		Above ground phytomass of Larix, t/ha			1960-2019	increased by 3,5 times
		Above ground phytomass of Picea, t/ha			1960-2019	increased by 21 times
		Annual production of phytomass, t/ha			1960-2019	increased by 10 times
		Permafrost thawing depth, m			1978-2015	decreased by 1-2 m
		Tree crown density, %			1987-2018	increased by 20%
		Cellulose decomposition rate, %			1978-2015	increased by 100-300%
Troph. Group	Species	N	elev mean	elev range
Mycorrhizal	Hydnum repandum	104	155	115
	Clavulina coralloides	198	141	105
	Clavulina cristata	137	205	180
	Ramaria testaceoflava	106	140	160
	Thelephora terrestris	115	137	90
	Tricholoma vaccinum	102	143	95
	Lactarius torminosus	224	159	90
	Suillus grevillei	130	170	110
	Xerocomus subtomentosus	201	167	80
	Laccaria pumila	183	241	130
	Paxillus involutus	144	135	80
	Russula claroflava	156	168	95
	Russula foetens	101	127	70
	Russula obscura	149	183	100
	Russula xerampelina	128	130	85
	Leccinum scabrum	101	253	180
	Russula delica	120	139	75
	Ramaria stricta	209	216	113
	Lactarius rufus	241	172	104
	Russula emetica	132	186	140
	Russula aeruginea	156	116	60
	Amanita vaginata	159	135	73
Saprobes on Litter and Soil	Lycoperdon perlatum	209	238	123
	Typhula chamaemori	110	200	160
	Clavaria sphagnicola	178	285	220
	Clavaria fragilis	107	284	300
	Ramariopsis subarctica	100	225	200
	Ramaria eumorpha	186	253	210
	Ramaria corrugata	108	241	195
	Lentaria epichnoa	117	257	180
	Ramaria abietina	124	247	220
	Typhula sclerotioides	162	194	180
	Coprinus comatus	220	153	125
	Ramaria suecica	148	175	205
	Clavulinopsis luteo-ochracea	115	239	200
	Clavaria falcata	191	250	250
	Clavaria argillacea	120	149	120
	Multiclavula corynoides	115	270	310
	Mycena pura	118	169	145
	Typhula micans	142	222	130
	Mycena leptocephala	124	218	170
	Mycena epipterygia	109	192	150
	Cystoderma granulosum	103	158	145
	Mycena simia	102	186	138
Saprobes on Wood	Cerrena unicolor	184	120	100
	Postia caesia	135	148	80
	Lycoperdon pyriforme	129	133	90
	Daedaleopsis confragosa	182	147	130
	Polyporus varius	110	193	145
	Fomes fomentarius	248	135	120
	Datronia scutellata	116	188	150
	Plicatura nivea	109	180	110
	Bjerkandera adusta	217	140	135
	Stereum sangiunolentum	124	195	113
	Phellinus punctatus	130	187	142
	Phellinus igniarius	145	200	121
	Trichaptum laricinum	108	205	157
	Trichaptum fusco-violaceum	189	170	99
	Pleurotus ostreatus	104	85	67
	Panellus stipticus	139	98	70
	Hypholoma fasciculare	167	141	146
	Sphaerobollus stellatus	190	168	130
	Fomitopsis pinicola	113	190	100
	Crucibulum laeve	112	194	140
	Tubaria conspersa	107	90	56
	Tectella patellaris	234	137	158
